# Supplementary material for: COVID-19 UK Lockdown Forecasts and R0
Source: Front Public Health. 2020 May 29;8:256. doi: 10.3389/fpubh.2020.00256 (PMC7274132; doi:10.3389/fpubh.2020.00256)
Supplement: Supplementary file 2 [file Data_Sheet_2.ZIP]

Archive with 9 entries (9 files):
- Fig1.txt
- Fig2.txt
- Fig3.txt
- Fig4.txt
- engcases.csv
- ewdeaths.csv
- onsdeaths_regby9.5.csv
- paramest1.txt
- samoutf0be0s1r5.txt
