# Supplementary material for: COVID-19 UK Lockdown Forecasts and R0
Source: Front Public Health. 2020 May 29;8:256. doi: 10.3389/fpubh.2020.00256 (PMC7274132; doi:10.3389/fpubh.2020.00256)
Supplement: Supplementary file 2 [file Data_Sheet_2.ZIP › Fig1.txt]

#setwd("Desktop/FPH/V3") 
#or as desired
#engcases.csv and ewdeaths.csv were made from
#https://coronavirus.data.gov.uk/downloads/csv/coronavirus-cases_latest.csv
#https://coronavirus.data.gov.uk/downloads/csv/coronavirus-deaths_latest.csv
#onsdeaths_regby9.5.csv was made from
#https://www.ons.gov.uk/file?uri=%2fpeoplepopulationandcommunity%2fbirthsdeathsandmarriages%2fdeaths%2fdatasets%2fweeklyprovisionalfiguresondeathsregisteredinenglandandwales%2f2020/publishedweek182020.xlsx

engcas<-read.csv("engcases.csv",header=TRUE)
dat1<-as.Date(engcas[,1])
dat1x<-c("3 Mar","10 Mar","17 Mar","24 Mar")
pdf(file="Fig1.pdf",width=7.08661,height=2.7,pointsize=8)
par(mfrow=c(1,3))
plot(log(engcas[1:51,2]),xaxt="n",xlab="",ylab="log cases",main="A: England log cases COVID-19",ylim=c(4,11),xlim=c(21,51))
axis(1,at=23+7*(0:3),labels=dat1x)
polygon(c(33,44,44,33),c(-5,-5,500,500),border="NA",col=rgb(0.5,0.5,0.8,0.2))
ind<-33:44
casx<-engcas[33:44,2]
m1<-lm(log(casx)~ind)
lines(ind,fitted(m1),col="red")
adj<-round(summary(m1)$adj,3)
coef<-round(m1$coef[2],3)
se<-round(summary(m1)$coef[2,2],3)
text(32.7,5.5,paste("Adj.R2=",adj,sep=""),pos=4)
text(32.7,4.4,paste("slope = ",coef,"\n","std err = ",se,sep=""),pos=4)

ewdea<-read.csv("ewdeaths.csv",header=TRUE)
dat2<-as.Date(ewdea[,1])
plot(log(ewdea[,2]),xaxt="n",xlab="",ylab="log deaths",main="B: England & Wales log deaths COVID-19",ylim=c(0,8.5),xlim=c(0,25))
polygon(c(11,19,19,11),c(-5,-5,500,500),border="NA",col=rgb(0.5,0.5,0.8,0.2))
axis(1,at=5+7*(0:2),labels=dat1x[-1])
ind<-11:19
deax<-ewdea[11:19,2]
m1<-lm(log(deax)~ind)
adj<-round(summary(m1)$adj,3)
coef<-round(m1$coef[2],3)
se<-round(summary(m1)$coef[2,2],3)
lines(ind,fitted(m1),col="red")
text(10.7,1.5,paste("Adj.R2=",adj,sep=""),pos=4)
text(10.7,0.4,paste("slope = ",coef,"\n","std err = ",se,sep=""),pos=4)

onsdea<-read.csv("onsdeaths_regby9.5.csv",header=TRUE)
dat3<-as.Date(onsdea[,1])
noq<-noquote(as.vector(onsdea[,2]))
sub<-gsub(",","",noq)
onsdea2<-as.numeric(sub)
dat3<-dat3[1:27]
onsdea3<-onsdea2[1:27]
plot(log(onsdea3),xaxt="n",xlab="",ylab="log deaths",main="C: England & Wales ONS log deaths COVID-19",ylim=c(0,8.5),xlim=c(6,27))
polygon(c(14,20,20,14),c(-5,-5,500,500),border="NA",col=rgb(0.5,0.5,0.8,0.2))
axis(1,at=6+7*(0:2),labels=dat1x[-1])
ind<-14:20
deax<-onsdea3[14:20]
m1<-lm(log(deax)~ind)
adj<-round(summary(m1)$adj,3)
coef<-round(m1$coef[2],3)
se<-round(summary(m1)$coef[2,2],3)
lines(ind,fitted(m1),col="red")
text(13.7,1.5,paste("Adj.R2=",adj,sep=""),pos=4)
text(13.7,0.4,paste("slope = ",coef,"\n","std err = ",se,sep=""),pos=4)

par(mfrow=c(1,1))
dev.off()
