# Supplementary material for: COVID-19 UK Lockdown Forecasts and R0
Source: Front Public Health. 2020 May 29;8:256. doi: 10.3389/fpubh.2020.00256 (PMC7274132; doi:10.3389/fpubh.2020.00256)
Supplement: Supplementary file 2 [file Data_Sheet_2.ZIP › Fig2.txt]

#setwd("Desktop/FPH/V3")
#or as desired

library(deSolve)

opar<-par()

Getr_SEIR = function(p,N){

  with(as.list(p),{
    
    #  Compute the maximum eigenvalue, corresponding to r, and the corresponding eigenvector, which gives the ratios of the numbers of individuals in each class during the early growth phase
    
    # matrix representation of the linearized system when S=N
    JacobianMat=rbind(c(-a0, N*be, N*b0, N*b1, N*b2, N*b3, 0, 0), 
                      c(a0, -a1, 0, 0, 0, 0, 0, 0), 
                      c(0, a1*f, -g0, 0, 0, 0, 0, 0), 
                      c(0, a1 - a1*f, 0, -p1-g1, 0, 0, 0, 0), 
                      c(0, 0, 0, p1, -p2-g2, 0, 0, 0), 
                      c(0, 0, 0, 0, p2, -u-g3, 0, 0), 
                      c(0, 0, g0, g1, g2, g3 , 0, 0), 
                      c(0, 0, 0, 0, 0, u, 0, 0)
    )
    
    eig=eigen(JacobianMat)
    eig$values=Re(eig$values) #sometimes it add zero complex parts
    r=max(eig$values)
    MaxEigenVector=eig$vectors[,which.max(eig$values)]
    MaxEigenVector=MaxEigenVector/MaxEigenVector[length(MaxEigenVector)] #normalize to deaths
    MaxEigenVector=Re(MaxEigenVector)
    DoublingTime=log(2)/r
    
    return(list("r"=r,"DoublingTime"=DoublingTime,"MaxEigenVector"=MaxEigenVector))
    
  })
  
}

#load("samoutf0be0s1r5.txt")
#apply(sam,2,mean)

N=6.6*10^7
be=0
b0=0
b1=1.095/N
b2=0.218/N
b3=0.202/N
a0=0.333
a1=0.500
f=0
g0=0.167
g1=0.133
g2=0.125
g3=0.075
p1=0.033
p2=0.042
u=0.050
fir=7
las=91
red=0.05

parm<-list(N,be,b0,b1,b2,b3,a0,a1,f,g0,g1,g2,g3,p1,p2,u,fir,las,red)
names(parm)<-c("N","be","b0","b1","b2","b3","a0","a1","f","g0","g1","g2","g3","p1","p2","u","fir","las","red")

fun<-function(tm,y,parm)
{
rd<-ifelse((tm<(fir-10))|(tm>las),1,ifelse(tm<(fir+2),red+(1-red)*(fir+2-tm)/12,red))
with(parm,
{
b0x<-b0*rd
b1x<-b1*rd
b2x<-b2*rd
b3x<-b3*rd
S<-y[1]
E0<-y[2]
E1<-y[3]
I0<-y[4]
I1<-y[5]
I2<-y[6]
I3<-y[7]
R<-y[8]
D<-y[9]
N<-y[10]

dS<--(be*E1+b0*I0+b1x*I1+b2x*I2+b3x*I3)*S
dE0<--dS-a0*E0
dE1<-a0*E0-a1*E1
dI0<-f*a1*E1-g0*I0
dI1<-(1-f)*a1*E1-(p1+g1)*I1
dI2<-p1*I1-(p2+g2)*I2
dI3<-p2*I2-(u+g3)*I3
dR<-g0*I0+g1*I1+g2*I2+g3*I3
dD<-u*I3
dN<-0
names(dS)<-"dS"
names(dE0)<-"dE0"
names(dE1)<-"dE1"
names(dI0)<-"dI0"
names(dI1)<-"dI1"
names(dI2)<-"dI2"
names(dI3)<-"dI3"
names(dR)<-"dR"
names(dD)<-"dD"
names(dN)<-"dN"
#ignoring births, deaths, migration
list(c(dS,dE0,dE1,dI0,dI1,dI2,dI3,dR,dD,dN))
})
}

Getr_SEIR(parm,N)
Getr_SEIR(parm,N)$Max/Getr_SEIR(parm,N)$Max[1]->GM
GM
sum(GM)

dea<-read.csv("onsdeaths_regby9.5.csv",header=TRUE)
dat<-dea[,1]
noq<-noquote(as.vector(dea[,2]))
sub<-gsub(",","",noq)
onsdea<-as.numeric(sub)
deax<-onsdea[14:51]
dim(deax)<-c(38,1)
colnames(deax)<-"onsdeath"

times<-seq(0,300,by=1)

g<-function(ini)
{
yinit<-c(N-sum(GM)*ini,ini*GM,N)
names(yinit)<-c("S","E0","E1","I0","I1","I2","I3","R","D","N")
yout<-ode(yinit,times,fun,parm)
rn<-seq(as.Date("18mar2020","%d%b%Y"),by=1,length.out=301)
rnd<-as.character(rn)
rownames(yout)<-rnd
yod<-yout[1:38,10]
deaz<-diff(deax)
dyod<-diff(yod)
Psq<-ifelse(dyod==0,0,(deaz-dyod)^2/dyod)
sum(Psq)
}
op<-optim(200,g,method="Brent",lower=0,upper=1e6)
op<-optim(op$par,g,method="Brent",lower=0,upper=1e6)
op$par
g(op$par)
ini=op$par
#run g with ini, then
par(mfrow=c(1,2))
plot(1:37,dyod,type="l",ylab="predicted daily deaths",main="18 Mar - 24 Apr 2020 ONS daily deaths and fitted prediction",xaxt="n",xlab="",col="seagreen")
points(1:37,deaz,pch=16,col="red")
axis(1,7*(1:5),rn[7*(1:5)])
plot(1:38,yod,type="l",ylab="predicted cumulative deaths",xaxt="n",xlab="",main="18 Mar - 24 Apr ONS cumulative deaths and fitted prediction")
points(1:38,deax,pch=16,col="red")
axis(1,7*(1:5),rn[5*(1:5)])
par(mfrow=c(1,1))

yinit<-c(N-sum(GM)*ini,ini*GM,N)
names(yinit)<-c("S","E0","E1","I0","I1","I2","I3","R","D","N")
yout<-ode(yinit,times,fun,parm)
rn<-seq(as.Date("18mar2020","%d%b%Y"),by=1,length.out=301)
rnd<-as.character(rn)
rownames(yout)<-rnd
yout[fir:las,c(1,7:8,10)]

pdf(file="Fig2.pdf",width=7.08661,height=6,pointsize=9)
par(mfrow=c(2,2),mar=c(5,4,4,2)+0.1,mgp=c(3,1,0))
options(scipen=20)
ym=1.2*N
plot(times,yout[,2],type="l",col="turquoise4",ylim=c(0,ym),ylab="compartment values",yaxt="n",xaxt="n",xlab="",main=paste("A: UK 12 week lockdown - 5% transmission","\n","parameter estimates from growth in deaths",sep=""))
axis(side=2,at=axTicks(2),labels=formatC(axTicks(2), format="d", big.mark=','))
dat1<-c("6 Apr","25 Jun","13 Sep","2 Dec")
axis(side=1,20+80*(0:3),dat1)
lines(times,yout[,4],type="l",col="orange")
lines(times,yout[,6],type="l",col="blue4")
lines(times,yout[,7],type="l",col="purple2")
lines(times,yout[,8],type="l",col="brown")
lines(times,yout[,9],type="l",col="gold3")
lines(times,yout[,10],type="l",col="red")
lines(c(180,190),c(0.75*ym,0.75*ym),col="turquoise4")
text(190,0.75*ym,"Susceptible",pos=4)
lines(c(180,190),c(0.68*ym,0.68*ym),col="orange")
text(190,0.68*ym,"Infected",pos=4)
lines(c(180,190),c(0.61*ym,0.61*ym),col="blue4")
text(190,0.61*ym,"Infectious (mild)",pos=4)
lines(c(180,190),c(0.54*ym,0.54*ym),col="purple2")
text(190,0.54*ym,"Infectious (severe)",pos=4)
lines(c(180,190),c(0.47*ym,0.47*ym),col="brown")
text(190,0.47*ym,"Infectious (critical)",pos=4)
lines(c(180,190),c(0.4*ym,0.4*ym),col="gold3")
text(190,0.4*ym,"Recovered",pos=4)
lines(c(180,190),c(0.33*ym,0.33*ym),col="red")
text(190,0.33*ym,"Dead",pos=4)
polygon(x=c(fir,las,las,fir),y=c(-ym,-ym,2*ym,2*ym),col=rgb(0.5,0.5,0.8,0.2),border=NA)

ym=3e6
plot(times,yout[,2],type="l",col="white",ylim=c(0,ym),yaxt="n",xaxt="n",ylab="severe and critical cases, deaths",xlab="",main="B: severe and critical cases, and deaths")
axis(side=2,at=axTicks(2),labels=formatC(axTicks(2), format="d", big.mark=','))
axis(side=1,20+80*(0:3),dat1)
lines(times,yout[,7],type="l",col="purple2")
lines(times,yout[,8],type="l",col="brown")
lines(times,yout[,10],type="l",col="red")
lines(c(180,190),c(0.95*ym,0.95*ym),col="purple2")
text(190,0.95*ym,"Infectious (severe)",pos=4)
lines(c(180,190),c(0.88*ym,0.88*ym),col="brown")
text(190,0.88*ym,"Infectious (critical)",pos=4)
lines(c(180,190),c(0.81*ym,0.81*ym),col="red")
text(190,0.81*ym,"Dead",pos=4)
polygon(x=c(fir,las,las,fir),y=c(-ym,-ym,2*ym,2*ym),col=rgb(0.5,0.5,0.8,0.2),border=NA)

ym=1e5
plot(times,yout[,2],type="l",col="white",ylim=c(0,ym),xlim=c(0,110),yaxt="n",xaxt="n",ylab="severe and critical cases",xlab="",main="C: lockdown period, severe and critical cases")
axis(side=2,at=axTicks(2),labels=formatC(axTicks(2), format="d", big.mark=','))
dat2<-c("6 Apr","20 Apr","4 May","18 May","1 Jun","15 Jun")
axis(1,at=20+14*(0:5),dat2)
lines(times,yout[,7],type="l",col="purple2",lwd=2)
lines(times,yout[,8],type="l",col="brown",lwd=2)
lines(c(40,48),c(0.95*ym,0.95*ym),col="purple2",lwd=2)
text(48,0.95*ym,"severe",pos=4)
lines(c(40,48),c(0.88*ym,0.88*ym),col="brown",lwd=2)
text(48,0.88*ym,"critical",pos=4)
polygon(x=c(fir,las,las,fir),y=c(-ym,-ym,2*ym,2*ym),col=rgb(0.5,0.5,0.8,0.2),border=NA)

ym=5e4
plot(times,yout[,2],type="l",col="white",yaxt="n",xaxt="n",ylim=c(0,ym),xlim=c(0,110),ylab="deaths",xlab="",main="D: lockdown period, deaths")
axis(side=2,at=axTicks(2),labels=formatC(axTicks(2), format="d", big.mark=','))
axis(1,at=20+14*(0:5),dat2)
lines(times,yout[,10],type="l",col="red",lwd=2)
polygon(x=c(fir,las,las,fir),y=c(-ym,-ym,2*ym,2*ym),col=rgb(0.5,0.5,0.8,0.2),border=NA)
points(times[1:38],deax,col=rgb(0,1,0,0.5))
points(fir+5,0.9*ym,col=rgb(0,1,0,0.7))
text(fir+5,0.9*ym,"ONS data to 24 April",pos=4,cex=0.9)

par(mfrow=c(1,1))
dev.off()
