# Supplementary material for: COVID-19 UK Lockdown Forecasts and R0
Source: Front Public Health. 2020 May 29;8:256. doi: 10.3389/fpubh.2020.00256 (PMC7274132; doi:10.3389/fpubh.2020.00256)
Supplement: Supplementary file 2 [file Data_Sheet_2.ZIP › Fig3.txt]

#CIs for severe and critical
setwd("Desktop/FPH/V3")
#or as desired

library(deSolve)
library(HDInterval)

Getr_SEIR = function(p,N){

  with(as.list(p),{
    
    #  Compute the maximum eigenvalue, corresponding to r, and the corresponding eigenvector, which gives the ratios of the numbers of individuals in each class during the early growth phase
    
    # matrix representation of the linearized system when S=N
    JacobianMat=rbind(c(-a0, N*be, N*b0, N*b1, N*b2, N*b3, 0, 0), 
                      c(a0, -a1, 0, 0, 0, 0, 0, 0), 
                      c(0, a1*f, -g0, 0, 0, 0, 0, 0), 
                      c(0, a1 - a1*f, 0, -p1-g1, 0, 0, 0, 0), 
                      c(0, 0, 0, p1, -p2-g2, 0, 0, 0), 
                      c(0, 0, 0, 0, p2, -u-g3, 0, 0), 
                      c(0, 0, g0, g1, g2, g3 , 0, 0), 
                      c(0, 0, 0, 0, 0, u, 0, 0)
    )
    
    eig=eigen(JacobianMat)
    eig$values=Re(eig$values) #sometimes it add zero complex parts
    r=max(eig$values)
    MaxEigenVector=eig$vectors[,which.max(eig$values)]
    MaxEigenVector=MaxEigenVector/MaxEigenVector[length(MaxEigenVector)] #normalize to deaths
    MaxEigenVector=Re(MaxEigenVector)
    DoublingTime=log(2)/r
    
    return(list("r"=r,"DoublingTime"=DoublingTime,"MaxEigenVector"=MaxEigenVector))
    
  })
  
}

N=6.6*10^7
be=0
b0=0
b1=1.095/N
b2=0.218/N
b3=0.202/N
a0=0.333
a1=0.500
f=0
g0=0.167
g1=0.133
g2=0.125
g3=0.075
p1=0.033
p2=0.042
u=0.050
fir=7
las=91
red=0.05

parm<-list(N,be,b0,b1,b2,b3,a0,a1,f,g0,g1,g2,g3,p1,p2,u,fir,las,red)
names(parm)<-c("N","be","b0","b1","b2","b3","a0","a1","f","g0","g1","g2","g3","p1","p2","u","fir","las","red")

load("samoutf0be0s1r5.txt")

B=1000
som<-sample(1:50001,B)
sams<-sam[som,]
arr<-array(NA,c(B,301,3))
inix<-rep(NA,B)

dea<-read.csv("onsdeaths_regby9.5.csv",header=TRUE)
dat<-dea[,1]
noq<-noquote(as.vector(dea[,2]))
sub<-gsub(",","",noq)
onsdea<-as.numeric(sub)
deax<-onsdea[14:51]
dim(deax)<-c(38,1)
colnames(deax)<-"onsdeath"

times<-seq(0,300,by=1)

#use each row of sams to generate a trajectory
#take quantiles at each time point

pb<-txtProgressBar(min=1,max=B,style=3)

for (i in 1:B)
{
setTxtProgressBar(pb,value=i)

fun<-function(tm,y,parmi)
{
parmi<-parm
parmi$b1<-sams[i,1]/N
parmi$b2<-sams[i,2]/N
parmi$b3<-sams[i,3]/N
adj<-function(tm) ifelse(tm<(fir+14),1,ifelse(tm<(fir+48),1+2*(tm-(fir+14))/34,3))
rd<-ifelse((tm<(fir-10))|(tm>las),1,ifelse(tm<(fir+2),red+(1-red)*(fir+2-tm)/12,red*adj(tm)))

with(parmi,
{
b0x<-b0*rd
b1x<-b1*rd
b2x<-b2*rd
b3x<-b3*rd
S<-y[1]
E0<-y[2]
E1<-y[3]
I0<-y[4]
I1<-y[5]
I2<-y[6]
I3<-y[7]
R<-y[8]
D<-y[9]
N<-y[10]

dS<--(be*E1+b0*I0+b1x*I1+b2x*I2+b3x*I3)*S
dE0<--dS-a0*E0
dE1<-a0*E0-a1*E1
dI0<-f*a1*E1-g0*I0
dI1<-(1-f)*a1*E1-(p1+g1)*I1
dI2<-p1*I1-(p2+g2)*I2
dI3<-p2*I2-(u+g3)*I3
dR<-g0*I0+g1*I1+g2*I2+g3*I3
dD<-u*I3
dN<-0
names(dS)<-"dS"
names(dE0)<-"dE0"
names(dE1)<-"dE1"
names(dI0)<-"dI0"
names(dI1)<-"dI1"
names(dI2)<-"dI2"
names(dI3)<-"dI3"
names(dR)<-"dR"
names(dD)<-"dD"
names(dN)<-"dN"
#ignoring births, deaths, migration
list(c(dS,dE0,dE1,dI0,dI1,dI2,dI3,dR,dD,dN))
})
}

parmi<-parm
parmi$b1<-sams[i,1]/N
parmi$b2<-sams[i,2]/N
parmi$b3<-sams[i,3]/N

GM<-Getr_SEIR(parmi,N)$Max/Getr_SEIR(parmi,N)$Max[1]

g<-function(ini)
{
yinit<-c(N-sum(GM)*ini,ini*GM,N)
names(yinit)<-c("S","E0","E1","I0","I1","I2","I3","R","D","N")
yout<-ode(yinit,times,fun,parmi)
rn<-seq(as.Date("18mar2020","%d%b%Y"),by=1,length.out=301)
rnd<-as.character(rn)
rownames(yout)<-rnd
yod<-yout[1:38,10]
deaz<-diff(deax)
dyod<-diff(yod)
Psq<-ifelse(dyod==0,0,(deaz-dyod)^2/dyod)
sum(Psq)
}
op<-optim(200,g,method="Brent",lower=0,upper=1e6)
op<-optim(op$par,g,method="Brent",lower=0,upper=1e6)
op$par
g(op$par)
ini=op$par

inix[i]<-ini

yinit<-c(N-sum(GM)*ini,ini*GM,N)
names(yinit)<-c("S","E0","E1","I0","I1","I2","I3","R","D","N")

yout<-ode(yinit,times,fun,parmi)
rn<-seq(as.Date("18mar2020","%d%b%Y"),by=1,length.out=301)
rnd<-as.character(rn)
rownames(yout)<-rnd
arr[i,,1]<-yout[,7]
arr[i,,2]<-yout[,8]
arr[i,,3]<-yout[,10]
}

save(inix,arr,file="Fig3arr_T1.txt")
#load("Fig3arr_T1.txt")

sevx<-arr[,1:(las+20),1]
critx<-arr[,1:(las+20),2]
deathx<-arr[,1:(las+20),3]

lo95<-function(v) hdi(v,0.95)[1]
hi95<-function(v) hdi(v,0.95)[2]

datx=c("6 April","6 May","5 June") 

pdf(file="Fig3_T1.pdf",width=7.08661,height=2.7,pointsize=9)
op<-par()
par(mfrow=c(1,3),mar=c(5,4,4,2)+0.1,mgp=c(2,1,0))
ym=1e5
plot(times[1:(las+20)],apply(sevx,2,mean),type="l",col="purple2",lwd=1,yaxt="n",xaxt="n",ylim=c(0,ym),xlim=c(0,las+19),ylab="severe cases",xlab="",main=paste("A: UK 12 week lockdown - scenario T1","\n","95% Credible Interval for severe cases",sep=""),font.lab=2,cex.main=0.95)
axis(2,at=2e4*(0:5),labels=formatC(2e4*(0:5), format="d", big.mark=','),cex.axis=0.9)
axis(1,at=30*(1:3)-10,datx,cex.axis=1)
lines(smooth.spline(apply(sevx,2,lo95)~0:(las+19),spar=0.3),col="blue",lty=2)
lines(smooth.spline(apply(sevx,2,hi95)~0:(las+19),spar=0.3),col="red",lty=2)
lines(c(fir+25,fir+35),c(0.95*ym,0.95*ym),col="purple2",lwd=1)
text(fir+35,0.95*ym,"severe",pos=4,cex=0.9)
lines(c(fir+25,fir+35),c(0.90*ym,0.90*ym),col="red",lwd=1,lty=2)
text(fir+35,0.90*ym,"upper limit 95% CI",pos=4,cex=0.9)
lines(c(fir+25,fir+35),c(0.85*ym,0.85*ym),col="blue",lwd=1,lty=2)
text(fir+35,0.85*ym,"lower limit 95% CI",pos=4,cex=0.9)
polygon(x=c(fir,las,las,fir),y=c(-ym,-ym,2*ym,2*ym),col=rgb(0.5,0.5,0.8,0.2),border=NA)
rx<-c(rep(1,20),seq(1,3,length=34),rep(3,57))
tx<-rx*2e4
lines(1:111,tx,lwd=10,col=rgb(0,1,0,0.2))
text(55,60000,pos=4,"% transmission",cex=0.9)
lab<-c("5%","10%","15%")
axis(2,side=4,at=c(20000,40000,60000),labels=lab,col="seagreen",col.ticks="seagreen",col.axis="seagreen")

ym=5e4
plot(times[1:(las+20)],apply(critx,2,mean),type="l",col="brown",lwd=1,yaxt="n",xaxt="n",ylim=c(0,ym),xlim=c(0,las+19),ylab="critical cases",xlab="",main="B: 95% Credible Interval for critical cases",font.lab=2,cex.main=0.95)
axis(2,at=1e4*(0:5),labels=formatC(1e4*(0:5), format="d", big.mark=','),cex.axis=0.9)
axis(1,at=30*(1:3)-10,datx,cex.axis=1)
lines(smooth.spline(apply(critx,2,lo95)~0:(las+19),spar=0.3),col="blue",lty=2)
lines(smooth.spline(apply(critx,2,hi95)~0:(las+19),spar=0.3),col="red",lty=2)
lines(c(fir+5,fir+15),c(0.95*ym,0.95*ym),col="brown",lwd=1)
text(fir+15,0.95*ym,"critical",pos=4,cex=0.9)
lines(c(fir+5,fir+15),c(0.90*ym,0.90*ym),col="red",lwd=1,lty=2)
text(fir+15,0.90*ym,"upper limit 95% CI",pos=4,cex=0.9)
lines(c(fir+5,fir+15),c(0.85*ym,0.85*ym),col="blue",lwd=1,lty=2)
text(fir+15,0.85*ym,"lower limit 95% CI",pos=4,cex=0.9)
polygon(x=c(fir,las,las,fir),y=c(-ym,-ym,2*ym,2*ym),col=rgb(0.5,0.5,0.8,0.2),border=NA)

ym=1e5
plot(times[1:(las+20)],apply(deathx,2,mean),type="l",col="red",lwd=1,yaxt="n",xaxt="n",ylim=c(0,ym),xlim=c(0,las+19),ylab="deaths",xlab="",main="C: 95% Credible Interval for deaths",font.lab=2,cex.main=0.95)
axis(2,at=2e4*(0:5),labels=formatC(2e4*(0:5), format="d", big.mark=','),cex.axis=0.9)
axis(1,at=30*(1:3)-10,datx,cex.axis=1)
lines(smooth.spline(apply(deathx,2,lo95)~0:(las+19),spar=0.3),col="blue",lty=2)
lines(smooth.spline(apply(deathx,2,hi95)~0:(las+19),spar=0.3),col="red",lty=2)
lines(c(fir+5,fir+15),c(0.95*ym,0.95*ym),col="red",lwd=1)
text(fir+15,0.95*ym,"deaths",pos=4,cex=0.9)
lines(c(fir+5,fir+15),c(0.90*ym,0.90*ym),col="red",lwd=1,lty=2)
text(fir+15,0.90*ym,"upper limit 95% CI",pos=4,cex=0.9)
lines(c(fir+5,fir+15),c(0.85*ym,0.85*ym),col="blue",lwd=1,lty=2)
text(fir+15,0.85*ym,"lower limit 95% CI",pos=4,cex=0.9)
polygon(x=c(fir,las,las,fir),y=c(-ym,-ym,2*ym,2*ym),col=rgb(0.5,0.5,0.8,0.2),border=NA)
points(times[1:38],deax[1:38],col=rgb(0,1,0,0.3))
points(fir+15,0.8*ym,col=rgb(0,1,0,0.6))
text(fir+15,0.8*ym,"ONS data to 24 April",pos=4,cex=0.9)

par(op)
dev.off()


#rerun with fir=0, same ini
#using same sams

fir=0
las=84

parm2<-parm
parm2$fir=fir
parm2$las=las

B=1000
arr2<-array(NA,c(B,301,3))

times<-seq(0,300,by=1)

pb<-txtProgressBar(min=1,max=B,style=3)

for (i in 1:B)
{
setTxtProgressBar(pb,value=i)

fun<-function(tm,y,parmi)
{
parmi<-parm2
parmi$b1<-sams[i,1]/N
parmi$b2<-sams[i,2]/N
parmi$b3<-sams[i,3]/N
adj<-function(tm) ifelse(tm<(fir+14),1,ifelse(tm<(fir+48),1+2*(tm-(fir+14))/34,3))
rd<-ifelse((tm<(fir-10))|(tm>las),1,ifelse(tm<(fir+2),red+(1-red)*(fir+2-tm)/12,red*adj(tm)))

with(parmi,
{
b0x<-b0*rd
b1x<-b1*rd
b2x<-b2*rd
b3x<-b3*rd
S<-y[1]
E0<-y[2]
E1<-y[3]
I0<-y[4]
I1<-y[5]
I2<-y[6]
I3<-y[7]
R<-y[8]
D<-y[9]
N<-y[10]

dS<--(be*E1+b0*I0+b1x*I1+b2x*I2+b3x*I3)*S
dE0<--dS-a0*E0
dE1<-a0*E0-a1*E1
dI0<-f*a1*E1-g0*I0
dI1<-(1-f)*a1*E1-(p1+g1)*I1
dI2<-p1*I1-(p2+g2)*I2
dI3<-p2*I2-(u+g3)*I3
dR<-g0*I0+g1*I1+g2*I2+g3*I3
dD<-u*I3
dN<-0
names(dS)<-"dS"
names(dE0)<-"dE0"
names(dE1)<-"dE1"
names(dI0)<-"dI0"
names(dI1)<-"dI1"
names(dI2)<-"dI2"
names(dI3)<-"dI3"
names(dR)<-"dR"
names(dD)<-"dD"
names(dN)<-"dN"
#ignoring births, deaths, migration
list(c(dS,dE0,dE1,dI0,dI1,dI2,dI3,dR,dD,dN))
})
}

parmi<-parm2
parmi$b1<-sams[i,1]/N
parmi$b2<-sams[i,2]/N
parmi$b3<-sams[i,3]/N

GM<-Getr_SEIR(parmi,N)$Max/Getr_SEIR(parmi,N)$Max[1]

ini=inix[i]

yinit<-c(N-sum(GM)*ini,ini*GM,N)
names(yinit)<-c("S","E0","E1","I0","I1","I2","I3","R","D","N")

yout<-ode(yinit,times,fun,parmi)
rn<-seq(as.Date("18mar2020","%d%b%Y"),by=1,length.out=301)
rnd<-as.character(rn)
rownames(yout)<-rnd
arr2[i,,1]<-yout[,7]
arr2[i,,2]<-yout[,8]
arr2[i,,3]<-yout[,10]
}

save(arr2,file="Fig3arr2_T1.txt")
#load("Fig3arr2_T1.txt")

sevx2<-arr2[,1:(las+20),1]
critx2<-arr2[,1:(las+20),2]
deathx2<-arr2[,1:(las+20),3]

deathdif<-deathx[,91]-deathx2[,84]
mean(deathdif)
quantile(deathdif,c(0.025,0.5,0.975))

hdi(deathdif,0.95)
