# Supplementary material for: COVID-19 UK Lockdown Forecasts and R0
Source: Front Public Health. 2020 May 29;8:256. doi: 10.3389/fpubh.2020.00256 (PMC7274132; doi:10.3389/fpubh.2020.00256)
Supplement: Supplementary file 2 [file Data_Sheet_2.ZIP › Fig4.txt]

#setwd("Desktop/FPH/V3")
#or as desired

library(deSolve)

Getr_SEIR = function(p,N){

  with(as.list(p),{
    
    #  Compute the maximum eigenvalue, corresponding to r, and the corresponding eigenvector, which gives the ratios of the numbers of individuals in each class during the early growth phase
    
    # matrix representation of the linearized system when S=N
    JacobianMat=rbind(c(-a0, N*be, N*b0, N*b1, N*b2, N*b3, 0, 0), 
                      c(a0, -a1, 0, 0, 0, 0, 0, 0), 
                      c(0, a1*f, -g0, 0, 0, 0, 0, 0), 
                      c(0, a1 - a1*f, 0, -p1-g1, 0, 0, 0, 0), 
                      c(0, 0, 0, p1, -p2-g2, 0, 0, 0), 
                      c(0, 0, 0, 0, p2, -u-g3, 0, 0), 
                      c(0, 0, g0, g1, g2, g3 , 0, 0), 
                      c(0, 0, 0, 0, 0, u, 0, 0)
    )
    
    eig=eigen(JacobianMat)
    eig$values=Re(eig$values) #sometimes it add zero complex parts
    r=max(eig$values)
    MaxEigenVector=eig$vectors[,which.max(eig$values)]
    MaxEigenVector=MaxEigenVector/MaxEigenVector[length(MaxEigenVector)] #normalize to deaths
    MaxEigenVector=Re(MaxEigenVector)
    DoublingTime=log(2)/r
    
    return(list("r"=r,"DoublingTime"=DoublingTime,"MaxEigenVector"=MaxEigenVector))
    
  })
  
}


N=6.6*10^7
be=0
b0=0
b1=1.095/N
b2=0.218/N
b3=0.202/N
a0=0.333
a1=0.500
f=0
g0=0.167
g1=0.133
g2=0.125
g3=0.075
p1=0.033
p2=0.042
u=0.05
fir=7
las=91
red=0.05

parm<-list(N,be,b0,b1,b2,b3,a0,a1,f,g0,g1,g2,g3,p1,p2,u,fir,las,red)
names(parm)<-c("N","be","b0","b1","b2","b3","a0","a1","f","g0","g1","g2","g3","p1","p2","u","fir","las","red")

fun<-function(tm,y,parm)
{
adj<-function(tm) ifelse(tm<(fir+21),1,ifelse(tm<(fir+84),1+5*(tm-(fir+21))/63,3))
rd<-ifelse((tm<(fir-10))|(tm>las),1,ifelse(tm<(fir+2),red+(1-red)*(fir+2-tm)/12,red*adj(tm)))
with(parm,
{
b0x<-b0*rd
b1x<-b1*rd
b2x<-b2*rd
b3x<-b3*rd
S<-y[1]
E0<-y[2]                    
E1<-y[3]
I0<-y[4]
I1<-y[5]
I2<-y[6]
I3<-y[7]
R<-y[8]
D<-y[9]
N<-y[10]

dS<--(be*E1+b0*I0+b1x*I1+b2x*I2+b3x*I3)*S
dE0<--dS-a0*E0
dE1<-a0*E0-a1*E1
dI0<-f*a1*E1-g0*I0
dI1<-(1-f)*a1*E1-(p1+g1)*I1
dI2<-p1*I1-(p2+g2)*I2
dI3<-p2*I2-(u+g3)*I3
dR<-g0*I0+g1*I1+g2*I2+g3*I3
dD<-u*I3
dN<-0
names(dS)<-"dS"
names(dE0)<-"dE0"
names(dE1)<-"dE1"
names(dI0)<-"dI0"
names(dI1)<-"dI1"
names(dI2)<-"dI2"
names(dI3)<-"dI3"
names(dR)<-"dR"
names(dD)<-"dD"
names(dN)<-"dN"
#ignoring births, deaths, migration
list(c(dS,dE0,dE1,dI0,dI1,dI2,dI3,dR,dD,dN))
})
}

Getr_SEIR(parm,N)
Getr_SEIR(parm,N)$Max/Getr_SEIR(parm,N)$Max[1]->GM
GM
sum(GM)

dea<-read.csv("onsdeaths_regby9.5.csv",header=TRUE)
dat<-dea[,1]
noq<-noquote(as.vector(dea[,2]))
sub<-gsub(",","",noq)
onsdea<-as.numeric(sub)
deax<-onsdea[14:51]
dim(deax)<-c(38,1)
colnames(deax)<-"onsdeath"

times<-seq(0,300,by=1)

g<-function(ini)
{
yinit<-c(N-sum(GM)*ini,ini*GM,N)
names(yinit)<-c("S","E0","E1","I0","I1","I2","I3","R","D","N")
yout<-ode(yinit,times,fun,parm)
rn<-seq(as.Date("18mar2020","%d%b%Y"),by=1,length.out=301)
rnd<-as.character(rn)
rownames(yout)<-rnd
yod<-yout[1:38,10]
deaz<-diff(deax)
dyod<-diff(yod)
Psq<-ifelse(dyod==0,0,(deaz-dyod)^2/dyod)
sum(Psq)
}
op<-optim(200,g,method="Brent",lower=0,upper=1e6)
op<-optim(op$par,g,method="Brent",lower=0,upper=1e6)
op$par
g(op$par)
ini=op$par

yinit<-c(N-sum(GM)*ini,ini*GM,N)
names(yinit)<-c("S","E0","E1","I0","I1","I2","I3","R","D","N")
yout<-ode(yinit,times,fun,parm)
rn<-seq(as.Date("18mar2020","%d%b%Y"),by=1,length.out=301)
rnd<-as.character(rn)
rownames(yout)<-rnd
yout[fir:las,c(1,7:8,10)]

parm1<-parm
fir1<-fir-3
las1<-las-3
parm1$fir<-fir1
parm1$las<-las1
Getr_SEIR(parm1,N)$Max/Getr_SEIR(parm1,N)$Max[1]->GM1

fun1<-function(tm,y,parm1)
{
adj<-function(tm) ifelse(tm<(fir1+21),1,ifelse(tm<(fir1+84),1+5*(tm-(fir1+21))/63,6))
rd<-ifelse((tm<(fir1-10))|(tm>las),1,ifelse(tm<(fir1+2),red+(1-red)*(fir1+2-tm)/12,red*adj(tm)))
with(parm1,
{
b0x<-b0*rd
b1x<-b1*rd
b2x<-b2*rd
b3x<-b3*rd
S<-y[1]
E0<-y[2]
E1<-y[3]
I0<-y[4]
I1<-y[5]
I2<-y[6]
I3<-y[7]
R<-y[8]
D<-y[9]
N<-y[10]

dS<--(be*E1+b0*I0+b1x*I1+b2x*I2+b3x*I3)*S
dE0<--dS-a0*E0
dE1<-a0*E0-a1*E1
dI0<-f*a1*E1-g0*I0
dI1<-(1-f)*a1*E1-(p1+g1)*I1
dI2<-p1*I1-(p2+g2)*I2
dI3<-p2*I2-(u+g3)*I3
dR<-g0*I0+g1*I1+g2*I2+g3*I3
dD<-u*I3
dN<-0
names(dS)<-"dS"
names(dE0)<-"dE0"
names(dE1)<-"dE1"
names(dI0)<-"dI0"
names(dI1)<-"dI1"
names(dI2)<-"dI2"
names(dI3)<-"dI3"
names(dR)<-"dR"
names(dD)<-"dD"
names(dN)<-"dN"
#ignoring births, deaths, migration
list(c(dS,dE0,dE1,dI0,dI1,dI2,dI3,dR,dD,dN))
})
}

ini1<-ini

yinit1<-c(N-sum(GM1)*ini1,ini1*GM1,N)
names(yinit1)<-c("S","E0","E1","I0","I1","I2","I3","R","D","N")
yout1<-ode(yinit1,times,fun1,parm1)
rn<-seq(as.Date("18mar2020","%d%b%Y"),by=1,length.out=301)
rnd<-as.character(rn)
rownames(yout1)<-rnd
yout1[fir1:las1,c(1,7:8,10)]

parm2<-parm
fir2<-fir-7
las2<-las-7
parm2$fir<-fir2
parm2$las<-las2
Getr_SEIR(parm2,N)$Max/Getr_SEIR(parm2,N)$Max[1]->GM2

fun2<-function(tm,y,parm2)
{
adj<-function(tm) ifelse(tm<(fir2+21),1,ifelse(tm<(fir2+84),1+5*(tm-(fir2+21))/63,6))
rd<-ifelse((tm<(fir2-10))|(tm>las),1,ifelse(tm<(fir2+2),red+(1-red)*(fir2+2-tm)/12,red*adj(tm)))
with(parm2,
{
b0x<-b0*rd
b1x<-b1*rd
b2x<-b2*rd
b3x<-b3*rd
S<-y[1]
E0<-y[2]
E1<-y[3]
I0<-y[4]
I1<-y[5]
I2<-y[6]
I3<-y[7]
R<-y[8]
D<-y[9]
N<-y[10]

dS<--(be*E1+b0*I0+b1x*I1+b2x*I2+b3x*I3)*S
dE0<--dS-a0*E0
dE1<-a0*E0-a1*E1
dI0<-f*a1*E1-g0*I0
dI1<-(1-f)*a1*E1-(p1+g1)*I1
dI2<-p1*I1-(p2+g2)*I2
dI3<-p2*I2-(u+g3)*I3
dR<-g0*I0+g1*I1+g2*I2+g3*I3
dD<-u*I3
dN<-0
names(dS)<-"dS"
names(dE0)<-"dE0"
names(dE1)<-"dE1"
names(dI0)<-"dI0"
names(dI1)<-"dI1"
names(dI2)<-"dI2"
names(dI3)<-"dI3"
names(dR)<-"dR"
names(dD)<-"dD"
names(dN)<-"dN"
#ignoring births, deaths, migration
list(c(dS,dE0,dE1,dI0,dI1,dI2,dI3,dR,dD,dN))
})
}

ini2<-ini

yinit2<-c(N-sum(GM2)*ini2,ini2*GM2,N)
names(yinit2)<-c("S","E0","E1","I0","I1","I2","I3","R","D","N")
yout2<-ode(yinit2,times,fun2,parm2)
rn<-seq(as.Date("18mar2020","%d%b%Y"),by=1,length.out=301)
rnd<-as.character(rn)
rownames(yout2)<-rnd
yout2[fir2:las2,c(1,7:8,10)]

datx=c("6 April","6 May","5 June")

pdf(file="Fig4_T2.pdf",width=7.08661,height=6,pointsize=9)
par(mfrow=c(2,2),mar=c(5,4,4,2)+0.1,mgp=c(2,1,0))
options(scipen=20)
ym=1.2e6
plot(times,yout[,2],type="n",ylim=c(0,1.1*ym),xlim=c(0,las+10),ylab="all cases",yaxt="n",xaxt="n",xlab="",main=paste("A: UK 12 week lockdown - scenario T2","\n","all cases by lockdown start",sep=""),font.lab=2,cex.main=0.95)
axis(2,at=axTicks(2),labels=formatC(axTicks(2), format="d", big.mark=','))
axis(1,at=30*(1:3)-10,datx,cex.axis=1)
lines(times[1:las],apply(yout[1:las,3:8],1,sum),lwd=1)
lines(times[(las+1):(las+10)],apply(yout[(las+1):(las+10),3:8],1,sum),lwd=1,col=rgb(0,0,0,0.1))
text(35,1.08*ym,"start lockdown",pos=4,font=2)
lines(c(40,48),c(1.0*ym,1.0*ym),lwd=1)
text(48,1.0*ym,"24 Mar",pos=4,cex=0.9)
lines(times[1:las1],apply(yout1[1:las1,3:8],1,sum),lwd=1,lty=2)
lines(times[(las1+1):(las1+10)],apply(yout1[(las1+1):(las1+10),3:8],1,sum),lwd=1,col=rgb(0,0,0,0.1),lty=2)
lines(c(40,48),c(0.93*ym,0.93*ym),lwd=1,lty=2)
text(48,0.93*ym,"21 Mar",pos=4,cex=0.9)
lines(times[1:las2],apply(yout2[1:las2,3:8],1,sum),lwd=1,lty=4)
lines(times[(las2+1):(las2+10)],apply(yout2[(las2+1):(las2+10),3:8],1,sum),lwd=1,col=rgb(0,0,0,0.1),lty=4)
lines(c(40,48),c(0.86*ym,0.86*ym),lwd=1,lty=4)
text(48,0.86*ym,"17 Mar",pos=4,cex=0.9)

rx<-c(rep(1,28),seq(1,6,length=63),rep(6,20))
tx<-rx*2e5
lines(1:111,tx,lwd=10,col=rgb(0,1,0,0.2))
lab<-c("5%","10%","15%","%20","%25","%30")
text(77,1e6,pos=4,"% transmission",cex=0.85)
axis(2,side=4,at=2e5*(1:6),labels=lab,col="seagreen",col.ticks="seagreen",col.axis="seagreen",cex.axis=0.8)

ym=1e5
plot(times,yout[,2],type="n",ylim=c(0,1.1*ym),xlim=c(0,las+10),ylab="severe cases",yaxt="n",xaxt="n",xlab="",main=paste("B: severe cases by lockdown start",sep=""),font.lab=2,cex.main=0.95)
axis(2,at=axTicks(2),labels=formatC(axTicks(2), format="d", big.mark=','))
axis(1,at=30*(1:3)-10,datx,cex.axis=1)
lines(times,yout[,7],col="purple2",lwd=1)
text(35,1.08*ym,"start lockdown",pos=4,font=2)
lines(c(40,48),c(1.0*ym,1.0*ym),col="purple2",lwd=1)
text(48,1.0*ym,"24 Mar",pos=4,cex=0.9)
lines(times[1:(las1+13)],yout1[1:(las1+13),7],col="purple",lwd=1,lty=2)
lines(c(40,48),c(0.93*ym,0.93*ym),col="purple",lwd=1,lty=2)
text(48,0.93*ym,"21 Mar",pos=4,cex=0.9)
lines(times[1:(las2+17)],yout2[1:(las2+17),7],col="purple",lwd=1,lty=4)
lines(c(40,48),c(0.86*ym,0.86*ym),col="purple",lwd=1,lty=4)
text(48,0.86*ym,"17 Mar",pos=4,cex=0.9)

ym=3e4
plot(times,yout[,2],type="n",ylim=c(0,1.1*ym),xlim=c(0,las+10),ylab="critical cases",yaxt="n",xaxt="n",xlab="",main="C: critical cases by lockdown start",font.lab=2,cex.main=0.95)
axis(2,at=axTicks(2),labels=formatC(axTicks(2), format="d", big.mark=','))
axis(1,at=30*(1:3)-10,datx,cex.axis=1)
lines(times,yout[,8],col="brown",lwd=1)
text(35,1.08*ym,"start lockdown",pos=4,font=2)
lines(c(40,48),c(1.0*ym,1.0*ym),col="brown",lwd=1)
text(48,1.0*ym,"24 Mar",pos=4,cex=0.9)
lines(times[1:(las1+13)],yout1[1:(las1+13),8],col="tan4",lwd=1,lty=2)
lines(c(40,48),c(0.93*ym,0.93*ym),col="tan4",lwd=1,lty=2)
text(48,0.93*ym,"21 Mar",pos=4,cex=0.9)
lines(times[1:(las2+17)],yout2[1:(las2+17),8],col="tan4",lwd=1,lty=4)
lines(c(40,48),c(0.86*ym,0.86*ym),col="tan4",lwd=1,lty=4)
text(48,0.86*ym,"17 Mar",pos=4,cex=0.9)

ym=6e4
plot(times,yout[,2],type="n",ylim=c(0,1.1*ym),xlim=c(0,las+10),ylab="deaths",yaxt="n",xaxt="n",xlab="",main="D: deaths by lockdown start",font.lab=2,cex.main=0.95)
axis(2,at=axTicks(2),labels=formatC(axTicks(2), format="d", big.mark=','))
axis(1,at=30*(1:3)-10,datx,cex.axis=1)
lines(times,yout[,10],col="red",lwd=1)
text(fir+10,1.08*ym,"start lockdown",pos=4,font=2)
lines(c(fir+15,fir+23),c(1.0*ym,1.0*ym),col="red",lwd=1)
text(fir+23,1.0*ym,"24 Mar",pos=4,cex=0.9)
lines(times[1:(las1+13)],yout1[1:(las1+13),10],col="palevioletred3",lwd=1,lty=2)
lines(c(fir+15,fir+23),c(0.93*ym,0.93*ym),col="palevioletred3",lwd=1,lty=2)
text(fir+23,0.93*ym,"21 Mar",pos=4,cex=0.9)
lines(times[1:(las2+17)],yout2[1:(las2+17),10],col="palevioletred3",lwd=1,lty=4)
lines(c(fir+15,fir+23),c(0.86*ym,0.86*ym),col="palevioletred3",lwd=1,lty=4)
text(fir+23,0.86*ym,"17 Mar",pos=4,cex=0.9)
lines(c(las,las),c(0,yout[las,10]),lty=2,col="gray")
lines(c(las2,las2),c(0,yout2[las2,10]),lty=2,col="gray")
arrows(x0=las+3.5,x1=las+3.5,y0=yout2[las2,10],y1=yout[las,10],code=3,length=0.05,angle=90,col="seagreen")
points(times[1:38],deax[1:38],col=rgb(0,1,0,0.3))
points(fir+15,0.79*ym,col=rgb(0,1,0,0.6))
text(fir+15,0.79*ym,"ONS data to 24 April",pos=4,cex=0.9)


par(mfrow=c(1,1))
dev.off()
