# Supplementary material for: COVID-19 UK Lockdown Forecasts and R0
Source: Front Public Health. 2020 May 29;8:256. doi: 10.3389/fpubh.2020.00256 (PMC7274132; doi:10.3389/fpubh.2020.00256)
Supplement: Supplementary file 2 [file Data_Sheet_2.ZIP › engcases.csv]

Date	cases
2020-01-30	1
2020-01-31	2
2020-02-03	8
2020-02-08	9
2020-02-09	10
2020-02-11	11
2020-02-12	12
2020-02-13	13
2020-02-14	14
2020-02-16	15
2020-02-17	16
2020-02-19	17
2020-02-21	18
2020-02-23	22
2020-02-24	23
2020-02-25	27
2020-02-26	30
2020-02-27	36
2020-02-28	47
2020-02-29	51
2020-03-01	82
2020-03-02	121
2020-03-03	173
2020-03-04	222
2020-03-05	269
2020-03-06	342
2020-03-07	389
2020-03-08	439
2020-03-09	564
2020-03-10	789
2020-03-11	1154
2020-03-12	1575
2020-03-13	1966
2020-03-14	2281
2020-03-15	2678
2020-03-16	3224
2020-03-17	3902
2020-03-18	4812
2020-03-19	5743
2020-03-20	6824
2020-03-21	7858
2020-03-22	9064
2020-03-23	11080
2020-03-24	13098
2020-03-25	15361
2020-03-26	17974
2020-03-27	20630
2020-03-28	23007
2020-03-29	25442
2020-03-30	28926
2020-03-31	32671
2020-04-01	36755
2020-04-02	40760
2020-04-03	44796
2020-04-04	48115
2020-04-05	51132
2020-04-06	55421
2020-04-07	59844
2020-04-08	64002
2020-04-09	67923
2020-04-10	71397
2020-04-11	74328
2020-04-12	76950
2020-04-13	80219
2020-04-14	83579
2020-04-15	87212
2020-04-16	90661
2020-04-17	94076
2020-04-18	96616
2020-04-19	98692
2020-04-20	101781
2020-04-21	104752
2020-04-22	107491
2020-04-23	110167
2020-04-24	112786
2020-04-25	114380
2020-04-26	115320
2020-04-27	115805
2020-04-28	115859
