# Supplementary material for: COVID-19 UK Lockdown Forecasts and R0
Source: Front Public Health. 2020 May 29;8:256. doi: 10.3389/fpubh.2020.00256 (PMC7274132; doi:10.3389/fpubh.2020.00256)
Supplement: Supplementary file 2 [file Data_Sheet_2.ZIP › ewdeaths.csv]

Date	Deaths
2020-03-06	1
2020-03-07	2
2020-03-08	2
2020-03-09	3
2020-03-10	7
2020-03-11	7
2020-03-12	9
2020-03-13	10
2020-03-14	28
2020-03-15	42
2020-03-16	64
2020-03-17	80
2020-03-18	113
2020-03-19	155
2020-03-20	187
2020-03-21	243
2020-03-22	276
2020-03-23	347
2020-03-24	491
2020-03-25	673
2020-03-26	848
2020-03-27	1126
2020-03-28	1409
2020-03-29	1614
2020-03-30	1981
2020-03-31	2356
2020-04-01	2998
2020-04-02	3620
2020-04-03	4299
2020-04-04	5001
2020-04-05	5591
2020-04-06	6150
2020-04-07	7179
2020-04-08	8136
2020-04-09	9164
2020-04-10	10231
2020-04-11	11012
2020-04-12	11636
2020-04-13	12345
2020-04-14	13374
2020-04-15	14166
2020-04-16	15105
2020-04-17	15942
2020-04-18	16981
2020-04-19	17406
2020-04-20	17954
2020-04-21	19101
2020-04-22	19855
2020-04-23	20475
2020-04-24	21409
2020-04-25	22173
2020-04-26	22530
2020-04-27	22845
2020-04-28	23731
2020-04-29	24436
