# Supplementary material for: COVID-19 UK Lockdown Forecasts and R0
Source: Front Public Health. 2020 May 29;8:256. doi: 10.3389/fpubh.2020.00256 (PMC7274132; doi:10.3389/fpubh.2020.00256)
Supplement: Supplementary file 2 [file Data_Sheet_2.ZIP › onsdeaths_regby9.5.csv]

Date	deaths
05/03/2020	4
06/03/2020	5
07/03/2020	5
08/03/2020	7
09/03/2020	12
10/03/2020	14
11/03/2020	20
12/03/2020	31
13/03/2020	46
14/03/2020	64
15/03/2020	94
16/03/2020	141
17/03/2020	194
18/03/2020	261
19/03/2020	333
20/03/2020	443
21/03/2020	573
22/03/2020	744
23/03/2020	938
24/03/2020	1177
25/03/2020	1479
26/03/2020	1858
27/03/2020	2281
28/03/2020	2740
29/03/2020	3282
30/03/2020	3911
31/03/2020	4661
01/04/2020	5492
02/04/2020	6408
03/04/2020	7360
04/04/2020	8409
05/04/2020	9497
06/04/2020	10539
07/04/2020	11708
08/04/2020	13037
09/04/2020	14246
10/04/2020	15433
11/04/2020	16658
12/04/2020	17906
13/04/2020	19008
14/04/2020	20115
15/04/2020	21249
16/04/2020	22425
17/04/2020	23554
18/04/2020	24605
19/04/2020	25601
20/04/2020	26611
21/04/2020	27556
22/04/2020	28512
23/04/2020	29425
24/04/2020	30300
25/04/2020	31078
26/04/2020	31834
27/04/2020	32551
28/04/2020	33226
29/04/2020	33898
30/04/2020	34504
01/05/2020	35044
