# Supplementary material for: COVID-19 UK Lockdown Forecasts and R0
Source: Front Public Health. 2020 May 29;8:256. doi: 10.3389/fpubh.2020.00256 (PMC7274132; doi:10.3389/fpubh.2020.00256)
Supplement: Supplementary file 2 [file Data_Sheet_2.ZIP › paramest1.txt]

#setwd("Desktop/FPH/V3")
#or as desired
#code will take a few minutes to run
#install.packages("MHadaptive")
#install.packages("coda")


library(MHadaptive)
library(coda)
library(HDInterval)

opar<-par()

N=6.6*10^7
be=0
b0=0
b1=1.089/N
b2=0.219/N
b3=0.204/N
a0=0.333
a1=0.500
f=0
g0=0.167
g1=0.133
g2=0.125
g3=0.075
p1=0.033
p2=0.042
u=0.050
fir=7
las=91
red=0.15

parm<-list(N,be,b0,b1,b2,b3,a0,a1,f,g0,g1,g2,g3,p1,p2,u,fir,las,red)
names(parm)<-c("N","be","b0","b1","b2","b3","a0","a1","f","g0","g1","g2","g3","p1","p2","u","fir","las","red")

Getr_SEIR = function(p,N){

  with(as.list(p),{
    
    #  Compute the maximum eigenvalue, corresponding to r, and the corresponding eigenvector, which gives the ratios of the numbers of individuals in each class during the early growth phase
    
    # matrix representation of the linearized system when S=N
    JacobianMat=rbind(c(-a0, N*be, N*b0, N*b1, N*b2, N*b3, 0, 0), 
                      c(a0, -a1, 0, 0, 0, 0, 0, 0), 
                      c(0, a1*f, -g0, 0, 0, 0, 0, 0), 
                      c(0, a1 - a1*f, 0, -p1-g1, 0, 0, 0, 0), 
                      c(0, 0, 0, p1, -p2-g2, 0, 0, 0), 
                      c(0, 0, 0, 0, p2, -u-g3, 0, 0), 
                      c(0, 0, g0, g1, g2, g3 , 0, 0), 
                      c(0, 0, 0, 0, 0, u, 0, 0)
    )
    
    eig=eigen(JacobianMat)
    eig$values=Re(eig$values) #sometimes it add zero complex parts
    r=max(eig$values)
    MaxEigenVector=eig$vectors[,which.max(eig$values)]
    MaxEigenVector=MaxEigenVector/MaxEigenVector[length(MaxEigenVector)] #normalize to deaths
    MaxEigenVector=Re(MaxEigenVector)
    DoublingTime=log(2)/r
    
    return(list("r"=r,"DoublingTime"=DoublingTime,"MaxEigenVector"=MaxEigenVector))
    
  })
  
}

Getr_SEIR(parm,N)

GetRo_SEIR = function(p,N){
  
  with(as.list(p),{
    
    Ro=N*((be/a1)+f*(b0/g0)+(1-f)*((b1/(p1+g1))+(p1/(p1+g1))*(b2/(p2+g2)+ (p2/(p2+g2))*(b3/(u+g3)))))
    
    return(Ro)
  })
  
}

GetRo_SEIR(parm,N)

##Metropolis
#indep gamma priors on be/N,b0/N,b1/N,b2/N,b3/N

fb<-function(v)
{
parmx<-parm
#parmx$be<-v[1]/N
#parmx$b0<-v[1]/N
parmx$b1<-v[1]/N
parmx$b2<-v[2]/N
parmx$b3<-v[3]/N
Getr_SEIR(parmx,N)$r
}

Lb<-function(v) dnorm(fb(v),mean=0.254,sd=0.004,log=TRUE)

sha=1
rat=5
Lpr1<-function(v)
{
dgamma(v[1],shape=sha,rate=rat,log=TRUE)
}
Lpr2<-function(v)
{
dgamma(v[2],shape=sha,rate=rat,log=TRUE)
}
Lpr3<-function(v)
{
dgamma(v[3],shape=sha,rate=rat,log=TRUE)
}
#Lpr4<-function(v)
{
dgamma(v[4],shape=sha,rate=rat,log=TRUE)
}
#Lpr5<-function(v)
{
dgamma(v[5],shape=sha,rate=rat,log=TRUE)
}


Lpr<-function(v) Lpr1(v)+Lpr2(v)+Lpr3(v)

Lpost<-function(v) Lpr(v)+Lb(v)

op<-optim(runif(3),Lpost,control=list(fnscale=-1))
op$par
op$val

par0<-rep(0.5,3)
S<-0.02*diag(3)
ni=1e4
bi=ni/2
ap=c(100, 20, 0.5, 0.75)
MH<-Metro_Hastings(Lpost,par0,prop_sigma=S,iterations=ni,burn=bi,adapt_par = ap)
MH$accept
W<-MH$trace
par(mfcol=c(3,2))
plot(W[,1],type="l")
plot(W[,2],type="l")
plot(W[,3],type="l")
#plot(W[,4],type="l")
#plot(W[,5],type="l")
acf(W[,1],lag.max=50)
acf(W[,2],lag.max=50)
acf(W[,3],lag.max=50)
#acf(W[,4],lag.max=50)
#acf(W[,5],lag.max=50)
par(mfcol=c(1,1))

cov(W)
MH$prop_sigma
mns<-apply(W,2,mean)
mns

ni=1e4
bi=ni/2

MH<-Metro_Hastings(Lpost,mns,prop_sigma=MH$prop_sigma,iterations=ni,burn=bi,adapt_par = ap)
MH$accept
W<-MH$trace
par(mfcol=c(3,2))
plot(W[,1],type="l")
plot(W[,2],type="l")
plot(W[,3],type="l")
#plot(W[,4],type="l")
#plot(W[,5],type="l")
acf(W[,1],lag.max=50)
acf(W[,2],lag.max=50)
acf(W[,3],lag.max=50)
#acf(W[,4],lag.max=50)
#acf(W[,5],lag.max=50)
par(mfcol=c(1,1))

cov(W)
MH$prop_sigma
mns<-apply(W,2,mean)
mns

ni=1e6
bi=ni/2
ap2=c(1000, 200, 0.5, 0.75)

MH<-Metro_Hastings(Lpost,mns,prop_sigma=MH$prop_sigma,iterations=ni,burn=bi,adapt_par=ap2)
MH$accept
W<-MH$trace
par(mfcol=c(3,2))
plot(W[,1],type="l")
plot(W[,2],type="l")
plot(W[,3],type="l")
#plot(W[,4],type="l")
#plot(W[,5],type="l")
acf(W[,1],lag.max=50)
acf(W[,2],lag.max=50)
acf(W[,3],lag.max=50)
#acf(W[,4],lag.max=50)
#acf(W[,5],lag.max=50)
par(mfcol=c(1,1))

cov(W)
MH$prop_sigma
mns<-apply(W,2,mean)
mns

#acf(MH$trace)
thin<-mcmc_thin(MH,thin=10)
acf(thin$trace)

#plotMH(thin)

gb<-function(v)
{
parmx<-parm
#parmx$be<-v[1]/N
#parmx$b0<-v[1]/N
parmx$b1<-v[1]/N
parmx$b2<-v[2]/N
parmx$b3<-v[3]/N
GetRo_SEIR(parmx,N)
}

sam<-thin$trace
save(sam,file="samoutf0be0s1r5.txt")
apply(sam,2,mean)
round(mean(sam[,1]),3)
hi<-round(hdi(sam[,1],0.95),2)
noquote(paste("(",hi[1]," , ",hi[2],")",sep=""))
round(mean(sam[,2]),3)
hi<-round(hdi(sam[,2],0.95),2)
noquote(paste("(",hi[1]," , ",hi[2],")",sep=""))
round(mean(sam[,3]),3)
hi<-round(hdi(sam[,3],0.95),2)
noquote(paste("(",hi[1]," , ",hi[2],")",sep=""))

samRo<-apply(sam,1,gb)
quantile(samRo,c(0.025,0.5,0.975))
hi<-round(hdi(samRo,0.95),2)
round(mean(samRo),2)
noquote(paste("(",hi[1]," , ",hi[2],")",sep=""))

qgamma(c(0.05,0.95),sha,rat)

samc<-as.mcmc(sam)
raftery.diag(samc)
par(mar=c(5,4,4,2)+0.1)
geweke.plot(samc)
heidel.diag(samc)

par(opar)
